# Supplementary material for: 24-Epibrassinolide Facilitates Adventitious Root Formation by Coordinating Cell-Wall Polyamine Oxidase- and Plasma Membrane Respiratory Burst Oxidase Homologue-Derived Reactive Oxygen Species in Capsicum annuum L
Source: Antioxidants (Basel). 2023 Jul 19;12(7):1451. doi: 10.3390/antiox12071451 (PMC10376213; doi:10.3390/antiox12071451)
Supplement: Supplementary file 1 [file antioxidants-12-01451-s001.zip]

Archive with 1 entries (1 files):
- antioxidants-2483594-supplementary.pdf
